# Supplementary material for: Femoral anterior condyle height decreases as the distal anteroposterior size increases in total knee arthroplasty: A comparative study
Source: PLoS One. 2024 Feb 26;19(2):e0297634. doi: 10.1371/journal.pone.0297634 (PMC10896507; doi:10.1371/journal.pone.0297634)
Supplement: S1 File — (ZIP) [file pone.0297634.s001.zip]

Archive with 4 entries (3 files):
- Supporting Information/Male-geomagic PLY-image data.png
- Supporting Information/TKA measured data table samples.pdf
- Supporting Information/femur resected video.mp4
- Supporting Information/
